# Supplementary material for: Engineering Achiral Liquid Crystalline Polymers for Chiral Self-Recovery
Source: Int J Mol Sci. 2021 Nov 5;22(21):11980. doi: 10.3390/ijms222111980 (PMC8584346; doi:10.3390/ijms222111980)
Supplement: Supplementary file 1 [file ijms-22-11980-s001.zip]

Archive with 1 entries (1 files):
- ijms-1433401-supplementary.pdf
